# Supplementary material for: NK cells are activated and primed for skin-homing during acute dengue virus infection in humans
Source: Nat Commun. 2019 Aug 29;10:3897. doi: 10.1038/s41467-019-11878-3 (PMC6715742; doi:10.1038/s41467-019-11878-3)
Supplement: Supplementary file 4 — Source Data [file 41467_2019_11878_MOESM4_ESM.xlsx]

## Sheet: Figure 1b
	Figure 1b
	% CD56bright Ki67+ NK cells						% CD56dim Ki67+ NK cells
	Acute	Post-febrile	Convalescent	Healthy			Acute	Post-febrile	Convalescent	Healthy
	49.6	15.1	13.1	7.48			43.6	11.1	5.33	1.86
	42.9	8.43	9.95	12.6			20.2	2.2	1.58	1.66
	53.8	5.87	10	9.14			61.9	11.7	13	2.53
	43.9	9.9	10.1	7.19			36.2	6.51	4.4	1.95
	58.6	35.6	7.63	5.88			21	19.7	2.45	10.1
	44.8	7.42	7.21	8.77			42.9	8.85	4.42	1.67
	16	3.32	5.18	4.21			18.9	4.3	1.84	0.918
	23.7	11.8	6.31	2.95			24.9	1.73	2.55	0.784
	30.3	2.17	4.28	8.63			20.5	2.04	3.52	6.12
	34.3	4.68		12.7			17.7	1.64		8.97
	42.3	6.01	10.6	13.3			46.2	11.4	2.27	6.52
	45.5	6.55	11.9	18.6			62.8	7.64	8.21	8.13
	34.9	7.63	4.68	12.7			21.7	3.16	1.8	4.75
	43.7	10.8		20.6			10.6	7.12		6.76
	45.8	8.84	14.8	8.16			28.3	3.62	7.93	4
	39.2	12	11	6.07			37.6	23	5.36	4.99
	13.9	35.2	7.23	9.68			7.61	4.87	3.57	5.29
	42.7	12.3	11.3	8.79			6.49	5.78	2.53	2.91
	78.4	33.1	26.5	9.51			20.2	15.2	12.4	4.68
	51.9	6.39	4.94	11.3			30.9	8.41	1.86	2.63
	56.6	12.6	7.31	3.73			18	2.15	2.15	3.34
	48.7	9.59	9.81	17.1			8.51	8.33	3.98	8.85
	68.7	10.5	15.3	5.08			42.6	1.8	3.22	12.3
	18.5	6.65	5.85	7.74			2.51	5.17	4.01	20.8
	56	11.2	13	5.09			15.4	11	5.99	9.44
	33.9	12	8.11	7.53			17.6	10.3	2.91	19.6
	44.7	2.6	1.02				63.6	6.96	10.9
	13.3		4.09				57.6		13.8
	24.5		4.26				62.4		17.3
	7.33	12.1	4.61				44.2	15.6	16
	9.46	16.6	4.94				59	12.2	14

## Sheet: Figure 1c
	Figure 1c
	% CD56bright CD69+ NK cells						% CD56dim CD69+ NK cells
	Acute	Post-febrile	Convalescent	Healthy			Acute	Post-febrile	Convalescent	Healthy
	8.38	2.36	2.36	0.61			27.3	1.65	2.68	0.974
	5.69	2.76	3.06	3.19			3.09	0.501	0.625	1.88
	10.7	8.67	5.18	2.02			27.8	11.7	9.29	0.978
	2.15	2	1.45	2.11			2.11	0.505	0.913	0.832
	4.84	0.666	1.77	0.713			6.8	2.09	0.35	0.665
	3.82	2.62	4.66	1.79			4.1	0.702	1.46	0.513
	3.88	0.611	0.23	0.636			2.42	0.392	0.294	0.472
	4.85	3.56	2.62	1.43			0.983	2.62	0.677	0.795
	7.68	0.869	2.42	1.03			20.8	0.86	3.17	5.98
	4.23	1.64		0.575			40.9	24.9		7.37
	4.4	3.87	2.63	1.14			23.1	21.9	4.06	3.82
	1.92	2.2	2.64	2.69			15.1	13.3	8.23	22.1
	2.06	0.778	0.269	1.46			10.4	2.14	0.371	5.61
	7.73	0.421		1.96			68.3	3.25		4.79
	2.71	0.235	0.409	1.9			18.7	4.62	5.49	1.29
	17.4	1.75	15.4	1.42			70.2	5.38	31.4	0.851
	5.14	6.8	5.71	2.33			17.8	25.1	19.8	1.01
	5.42	0.951	0.965	1.39			7.16	6.96	2.88	0.31
	3.79	2.04	1.94	3.3			16.6	6.34	7.86	0.195
	3.29	5.01	3.94	1.27			6.9	0.413	0.42	0.0984
	7.06	4.97	3.11	0.721			16.8	0.55	0.459	0.117
	12.6	6.78	5.44	2.4			7.85	0.62	0.592	0.494
	5.36	6.84	4.47	0.371			5.74	0.428	0.766	1.03
	25.2	3.13	2.49	1.84			9.52	0.434	0.444	0.928
	5.28	2.99	1.84	1.13			15.9	0.766	0.315	0.825
	5.43	0.459	0.583	2.26			4.9	0.154	0.133	0.948
	8.02	0.116	0.201				1.52	0.486	0.98
	26.5		0.783				6.18		0.648
	20.4		0.139				4.3		0.283
	7.04	0.209	0.135				6	0.219	0.537
	26.8	0.726	1.06				6.43	1.78	1.13

## Sheet: Figure 1d
	Figure 1d
	CD56bright CD38+ NK cells (MFI)						CD56bright CD38+ NK cells (MFI)
	Acute	Post febrile	Convalescent	Healthy			Acute	Post febrile	Convalescent	Healthy
	2727	2177	1197	842			4431	2926	1492	1009
	3337	2045	1776	894			4478	1071	776	1122
	4808	2183	1424	1287			3125	1293	631	1238
	2423	893	568	1178			3345	1003	713	665
	3697	2323	711	614			3284	1444	609	638
	3620	1494	1241	945			2980	1392	872	1325
	3187	1907	1534	970			4550	2624	1640	459
	3822		1389	1145			5923		968	1802
	2871	1469	1128	833			4106	1657	759	990
	5570	3207	1190	833			7211	2827	1093	990
				1820						2275
				987						1226
				2011						1507

## Sheet: Fgure 1e
	Figure 1e
	% Ki670 of subsets
	bright	NKG2A+ CD57-	NKG2A- CD57-	NKG2A+ CD57+	NKG2A- CD57+	Convalescent
	49.6	69.6	52	41.3	31.8	5.33
	42.9	30.3	31.6	14.4	17.2	1.58
	53.8	70.4	69.4	53.1	52.1	13
	43.9	50.5	55.5	22.5	32.3	4.4
	58.6	36.8	26.5	14.1	13.7	2.45
	44.8	56.6	47.2	36.6	39.2	4.42
	16	26.9	33.4	12.2	12.5	1.84
	23.7	29	28.7	23.6	24.3	2.55
	30.3	29.3	21.7	17.5	12.2	3.52
	34.3	29.8	24.9	15.3	14.7
	42.3	52.5	53.6	36.4	43.6	2.27
	45.5	72.9	74.1	53.8	56.3	8.21
	34.9	68.9	67.6	61.3	61	1.8
	43.7	26.4	14.2	3.6	2.47
	45.8	53.6	47.1	29.1	19.5	7.93
	39.2	54.9	41	22.1	15.4	5.36
	13.9	9.35	12.7	4.5	4.08	3.57
	42.7	20.9	15.4	3.83	4.42	2.53
	78.4	44.2	23.3	12.4	12.2	12.4
	51.9	41.5	35.3	23.2	22	1.86
	56.6	50.7	19.6	18.8	12.4	2.15
	48.7	21.3	17.8	11	6.41	3.98
	68.7	4.54	61.3	37.6	26.4	3.22
	18.5	53.9	2.53	1.61	1.8	4.01
	56	63.3	38.7	10	10.2	5.99

## Sheet: Figure 1f
	Figure 1f
	% CD69+ of subsets
	bright	NKG2A+ CD57-	NKG2A- CD57-	NKG2A+ CD57+	NKG2A- CD57+	Convalescent
	8.38	12.7	21.8	31.4	30.2	2.68
	5.69	7.4	4.56	4.62	1.92	0.625
	10.7	27	24.8	28.8	28.7	9.29
	2.15	5.02	2.08	0.977	1.9	0.913
	4.84	16.1	6.38	10.9	2.08	0.35
	3.82	8.63	4.02	3.81	1.39	1.46
	3.88	4.49	2.53	1.44	2.3	0.294
	4.85	5.28	0.868	1.56	0.627	0.677
	7.68	33	17.4	24.3	10.5	3.17
	4.23	25.3	30.7	38.4	36.5
	4.4	22.6	22.8	24.1	22.6	4.06
	1.92	8.18	7.48	17.8	14.6	8.23
	2.06	9.37	6.79	8.84	7.9	0.371
	7.73	64	70.6	86.2	67.6
	2.71	17	16.9	19.5	19.3	5.49
	17.4	58.7	62.8	86	83	31.4
	5.14	14.3	16.8	21.5	21.7	19.8
	5.42	9.36	6.25	5.91	7.7	2.88
	3.79	16.1	14.2	18.6	15.8	7.86
	3.29	7.6	6.53	6.92	6.34	0.42
	7.06	35.1	24.2	31.9	10.8	0.459
	12.6	26.4	14.5	12.8	5.64	0.592
	5.36	5.47	4.27	5.82	6.35	0.766
	25.2	17.3	9.69	6.76	5.72	0.444
	5.28	8.98	10.3	4.77	17.9	0.315

## Sheet: Figure 2f
	Figure 2f
	Bcl-2 ratio (MFI)
	T cells	CD56bright	CD56dim
	13.3121	55.7416	45.9604
	12.2413	97.7825	64.7038
	13.3853	57.4438	62.4861
	12.5	79.7992	45.9659
	18.2257	60.6458	48.13
	17.7405	70.1946	70.4185
	15.6496	47.3288	47.7386
	27.28	88.6555	75
	23.503	92.6606	40.5092

## Sheet: Figure 3b
	Figure 3b
	% Ki67+ CD56dim NK cells
	edu+ G2A+	edu+ G2A-	edu- G2A+	edu- G2A-
	63.7	41.8	61.2	52
	24	19.8	27.4	23.8
	62.3	67.4
	38.4	44.3
	29.5	17.7	35.8	19.5
	38.3	23.8	36.1	33.3
	45.7	45.8	42.9	47.9
	29.3	25.6	31.3	32.2
	17.2	17.7	18.9	15.8
	17	18.4	14.4	17.5
	34.6	31.4	33.3
	13.7	10.6	21.5	13.6
	47.6	41.6	40	41.2
	30.3	20.7	28.1	16
	13.2	4.99	7.79	8.71
	12.1	7.05	17	11.7

## Sheet: Figure 3c
	Figure 3c
	% Ki67+ CD56dim of subsets
	NKG2A+ CD57-				NKG2A- CD57-				NKG2A+ CD57+				NKG2A- CD57+
	KIR neg	Nonself KIR	Self KIR		KIR neg	Nonself KIR	Self KIR		KIR neg	Nonself KIR	Self KIR		KIR neg	Nonself KIR	Self KIR
	75.8	71.9	74.7		67.1	69.5	53.5		47.3	51.3	51.2		36.3	46.2	37.2
	39.2	38.4	36.2		36.7	36.9	31.1		17.9	18	18		16.1	17.4	18.4
	75.3		72.9		68.3		75.1		50.8		57.1		37.7		61
	55.5		61		62.9		60.4		25.3		30		39.1		35.3
	44.8	47.2	41.4		36.6	24.3	23.9		17.6	20.4	20.2		12.2	15.8	11.8
	28.4	44.4	55.8		40.1	44.3	36		12.1	28.2	24.3		12.5	26.3	19.9
	53.2	51.4	54.3		53.4	57.1	53.5		36	40	42.6		43	44.5	43.4
	39.1	33.6	30.9		25.3	32.9	30		26.3	29.7	28.2		9.37	30.8	22.6
	14.5	16.1	15.4		15	14.6	16.6		16	20.2	17.9		16.8	16.1	17.8
	18.8	14.4	16.5		16.8	18.7	19.4		14.1	14.3	18.7		11	11.2	13.6
	45		43.3		41		37.3		26.7		26.8		29.4		27.3
	24.6	25.2	17.1		12.6	15.2	14.3		5.95	13.2	7.6		4.35	8.4	6.85
	53.5	43.2	48.4		59	42.4	42						33.3	33.3	39
	36.4	20	28.3		22.5	17.9	22.5		30.8	57.1	34.8		8.33	10.7	17.1
	16.1	12.3	14.8		12	11.6	10.8		6.35	1.98	11.3		5.15	5.15	3.73
	22.4	22.4	18.2		16.4	15.7	10.5		5.39	6.85	7.23		6.04	6.47	6.39

## Sheet: Figure 3e
	Figure 3e
	%CD57+ NKG2C+ CD56dim NK cells
	Acute	13.8	42.5	5.97	2.28	2.9	4.99	26.6	0.878	0.557	5.49	0.0862	18.5	0.129	1.43	9.16
	Post-febrile	13.9	39.4	5.78	0.774	3.71	4.98	28.6	2.22	0.708		0.219			1.27	9.41
	Convalescent	15.4	37.3	5	0.822	3.6	5.56	20.1	2.13	0.706		0.416	24.1	0.765	1.38	10.1
	% CD56dim NK cells of CD14- CD19- live lymphocytes
	Acute	5.41	18.3	4.77	11	25.1	7	9.11	38.4	5.53	13.5	17.3	9.84	11.7	5.28	14.5	6.63	10.3	29.1	17.3	21.7	16.7	37.7	9.68	22.2	29.3	9.25	6.38	8.66	2.55	23	11.5	22
	Post-febrile	13.5	25.2	5.45	15.5	20.2	10.2	10.2	36.1	40.9	12.3	31.7	16.2	7.14	10.7	18.1	7.23	38	26.3	18.9	28.3	23.4	26.8	16.4	7.59	39.6	14.1	9.12			18.1	13.8	12.9
	Convalescent	10.4	23.6	4.19	9.02	15.6	8.61	9.6	25.3	3.99	11	25.1	15.4	8.32		13.3	15.2	16.9	20.7	19.1	24.3	18.8	18.1	8.85	7.45	13.3	8.54	7.42	10.5	13.7	21.1	16.5	1.73
	% CD56dim Ki67+ NK cells
	Acute	43.6	61.9	36.2	21	42.9	18.9	20.5	17.7	63.6	57.6	62.4	44.2	59	20.2	24.9
	Post-febrile	11.1	11.7	6.51	19.7	8.85	4.3	2.04	1.64	6.96			15.6	12.2	2.2	1.73
	Convalescent	5.33	13	4.4	2.45	4.42	1.84	3.52		10.9	13.8	17.3	16	14	1.58	2.55

## Sheet: Figure 3f
	Figure 3f
	% Ki67+ CD56 bright NK cells							% Ki67+ CD56dim NK cells
	Acute	Post-febrile	Convalescent	Acute	Post-febrile	Convalescent		Acute	Post-febrile	Convalescent	Acute	Post-febrile	Convalescent
	20.2	2.2	1.58	61.9	11.7	13		42.9	8.43	9.95	53.8	5.87	10
	21	19.7	2.45	36.2	6.51	4.4		58.6	35.6	7.63	43.9	9.9	10.1
	42.9	8.85	4.42	18.9	4.3	1.84		44.8	7.42	7.21	16	3.32	5.18
	20.5	2.04	3.52	30.9	8.41	1.86		30.3	2.17	4.28	51.9	6.39	4.94
	18	2.15	2.15	15.4	11	5.99		56.6	12.6	7.31	56	11.2	13
	8.51	8.33	3.98	62.4		17.3		48.7	9.59	9.81	24.5		4.26
	42.6	1.8	3.22					68.7	10.5	15.3

[truncated: 31 more sheets: Figure 3g, Figure 4a, Figure 4c, Figure 4d, Figure 4e, Figure 5c, Figure 5d, Figure 5e, Figure 6b, Figure 6d, Figure 7b, Figure 8b, Figure 8c, Figure 8f, Figure 8g, Supplementary figure 1b, Supplementary figure 1c, Supplementary figure 1d, Supplementary figure 1e, Supplementary figure 2b …]
